# Supplementary material for: Which Non-Pharmaceutical Primary Care Interventions Reduce Inequalities in Common Mental Health Disorders? A Protocol for a Systematic Review of Quantitative and Qualitative Studies
Source: Int J Environ Res Public Health. 2021 Dec 9;18(24):12978. doi: 10.3390/ijerph182412978 (PMC8701146; doi:10.3390/ijerph182412978)
Supplement: Supplementary file 1 [file ijerph-18-12978-s001.zip]

Archive with 2 entries (2 files):
- Supplementary file S1 PRISMA-P 2015 checklist.pdf
- Supplementary file S2.pdf
